# Supplementary material for: Multi-Compartmental Dissolution Method, an Efficient Tool for the Development of Enhanced Bioavailability Formulations Containing Poorly Soluble Acidic Drugs
Source: Pharmaceutics. 2023 Feb 24;15(3):753. doi: 10.3390/pharmaceutics15030753 (PMC10051608; doi:10.3390/pharmaceutics15030753)
Supplement: Supplementary file 1 [file pharmaceutics-15-00753-s001.zip]

Archive with 1 entries (1 files):
- pharmaceutics-2197449-supplementary.pdf
